# Supplementary material for: Correction: Quantifying the three-dimensional facial morphology of the laboratory rat with a focus on the vibrissae
Source: PLoS One. 2024 Jul 18;19(7):e0307612. doi: 10.1371/journal.pone.0307612 (PMC11257218; doi:10.1371/journal.pone.0307612)
Supplement: S1 Dataset — (XLSX) [file pone.0307612.s001.xlsx]

## Sheet: Sheet1
Facial or Skull Feature	θ (degrees)	φ (degrees)
Left Rostral Eye	-65.2	21.4
Left Caudal Eye	-63	10.3
Right Rostral Eye	-63.4	19.1
Right Caudal Eye	-62.1	8.9
Left Rostral Nostril	84.3	7.6
Left Caudal Nostril	71.4	14.9
Right Rostral Nostril	79.9	7.9
Right Caudal Nostril	64.3	16.1
Left Caudal Mouth	-56.8	-46.9
Right Caudal Mouth	-55.7	-46.4
Dorsal Mouth	86.1	-33.6
Left Dorsal Ear	-67.6	-2.3
Right Dorsal Ear	-66.1	-4.1
Left Lateral Incisor	30.9	-77
Right Lateral Incisor	34.5	-77.7
Bregma	-89.7	16.3
Lambda 1	-89.6	11.6
Lambda 2	-88.3	10.3
Lambda 3	-91.5	10.5
